# Supplementary material for: 1α,25-Dihydroxyvitamin D3 Improves Follicular Development and Steroid Hormone Biosynthesis by Regulating Vitamin D Receptor in the Layers Model
Source: Curr Issues Mol Biol. 2023 May 4;45(5):4017–34. doi: 10.3390/cimb45050256 (PMC10217258; doi:10.3390/cimb45050256)
Supplement: Supplementary file 1 [file cimb-45-00256-s001.zip]

Archive with 1 entries (1 files):
- cimb-2329814-SI.pdf
